# Supplementary material for: Knowledge, Attitudes and Practices toward Hepatitis B Virus Infection among Students of Medicine in Vietnam
Source: Int J Environ Res Public Health. 2021 Jul 2;18(13):7081. doi: 10.3390/ijerph18137081 (PMC8296898; doi:10.3390/ijerph18137081)
Supplement: Supplementary file 1 [file ijerph-18-07081-s001.zip]

Archive with 1 entries (1 files):
- ijerph-1239524-supplementary.pdf
